# Supplementary material for: Easy-to-Build and Reusable Microfluidic Device for the Dynamic Culture of Human Bronchial Cystic Fibrosis Epithelia
Source: ACS Biomater Sci Eng. 2023 Apr 5;9(5):2780–92. doi: 10.1021/acsbiomaterials.2c01460 (PMC10170479; doi:10.1021/acsbiomaterials.2c01460)
Supplement: Supplementary file 1 — ab2c01460_si_001.zip [file ab2c01460_si_001.zip]

Archive with 8 entries (7 files):
- Supporting_video/
- __MACOSX/._Supporting_video
- Supporting_video/S13 Aerosol system.mp4
- __MACOSX/Supporting_video/._S13 Aerosol system.mp4
- Supporting_video/S2 Transwell insertion on chip.mp4
- __MACOSX/Supporting_video/._S2 Transwell insertion on chip.mp4
- Supporting_video/S3 Setting for dynamic culture.mp4
- __MACOSX/Supporting_video/._S3 Setting for dynamic culture.mp4
